# Supplementary material for: Sequence-Based Polymorphisms in the Mitochondrial D-Loop and Potential SNP Predictors for Chronic Dialysis
Source: PLoS One. 2012 Jul 18;7(7):e41125. doi: 10.1371/journal.pone.0041125 (PMC3399812; doi:10.1371/journal.pone.0041125)
Supplement: Table S4 — P values of 77 individual SNPs for cases and controls. (XLSX) [file pone.0041125.s004.xlsx]

## Sheet: 工作表1
		1 case;2 cont.		A		C		G		T
snp no.	align-position	classnm	total	n	%	n	%	n	%	n	%	P value
SNP 1	51	1	193	190	98.4	0	0.0	3	1.6	0	0.0	0.4733
SNP 1		2	704	687	97.6	0	0.0	17	2.4	0	0.0
SNP 2	86	1	193	0	0.0	6	3.1	0	0.0	187	96.9	0.6738
SNP 2		2	704	0	0.0	18	2.6	0	0.0	686	97.4
SNP 3	92	1	192	4	2.1	9	4.7	0	0.0	179	93.2	0.7983
SNP 3		2	704	13	1.8	26	3.7	0	0.0	665	94.5
SNP 4	93	1	193	0	0.0	10	5.2	0	0.0	183	94.8	0.7327
SNP 4		2	704	0	0.0	41	5.8	0	0.0	663	94.2
SNP 5	108	1	193	0	0.0	185	95.9	0	0.0	8	4.1	0.0419
SNP 5		2	704	0	0.0	692	98.3	0	0.0	12	1.7
SNP 6	111	1	193	0	0.0	186	96.4	0	0.0	7	3.6	0.4236
SNP 6		2	704	0	0.0	686	97.4	0	0.0	18	2.6
SNP 7	126	1	193	0	0.0	5	2.6	0	0.0	188	97.4	0.5109
SNP 7		2	704	0	0.0	25	3.6	0	0.0	679	96.4
SNP 8	129	1	192	55	28.6	0	0.0	137	71.4	0	0.0	0.4130
SNP 8		2	704	181	25.7	0	0.0	523	74.3	0	0.0
SNP 9	136	1	193	0	0.0	8	4.1	0	0.0	185	95.9	0.7492
SNP 9		2	704	0	0.0	33	4.7	0	0.0	671	95.3
SNP 10	140	1	193	0	0.0	14	7.3	0	0.0	179	92.7	0.3283
SNP 10		2	704	0	0.0	38	5.4	0	0.0	666	94.6
SNP 11	145	1	193	3	1.6	0	0.0	190	98.4	0	0.0	0.7675
SNP 11		2	704	9	1.3	0	0.0	695	98.7	0	0.0
SNP 12	148	1	193	0	0.0	187	96.9	0	0.0	6	3.1	0.9909
SNP 12		2	704	0	0.0	682	96.9	0	0.0	22	3.1
SNP 13	157	1	193	0	0.0	2	1.0	0	0.0	191	99.0	0.3232
SNP 13		2	704	0	0.0	15	2.1	0	0.0	689	97.9
SNP 14	162	1	193	179	92.7	0	0.0	14	7.3	0	0.0	0.1080
SNP 14		2	704	673	95.6	0	0.0	31	4.4	0	0.0
SNP 15	164	1	193	191	99.0	0	0.0	2	1.0	0	0.0	0.2387
SNP 15		2	704	687	97.6	0	0.0	17	2.4	0	0.0
SNP 16	167	1	193	0	0.0	190	98.4	0	0.0	3	1.6	0.9936
SNP 16		2	704	0	0.0	693	98.4	0	0.0	11	1.6
SNP 17	172	1	193	0	0.0	36	18.7	0	0.0	157	81.3	0.0376
SNP 17		2	704	0	0.0	90	12.8	0	0.0	614	87.2
SNP 18	209	1	193	0	0.0	4	2.1	0	0.0	189	97.9	0.4135
SNP 18		2	704	0	0.0	9	1.3	0	0.0	695	98.7
SNP 19	217	1	193	0	0.0	22	11.4	0	0.0	171	88.6	0.9449
SNP 19		2	704	0	0.0	79	11.2	0	0.0	625	88.8
SNP 20	218	1	193	0	0.0	191	99.0	0	0.0	2	1.0	0.2778
SNP 20		2	704	0	0.0	688	97.7	0	0.0	16	2.3
SNP 21	223	1	193	0	0.0	97	50.3	0	0.0	96	49.7	0.0453
SNP 21		2	704	0	0.0	297	42.2	0	0.0	407	57.8
SNP 22	227	1	193	191	99.0	0	0.0	2	1.0	0	0.0	0.9066
SNP 22		2	704	696	98.9	0	0.0	8	1.1	0	0.0
SNP 23	234	1	193	0	0.0	183	94.8	0	0.0	10	5.2	0.6795
SNP 23		2	704	0	0.0	662	94.0	0	0.0	42	6.0
SNP 24	235	1	193	190	98.4	0	0.0	3	1.6	0	0.0	0.8854
SNP 24		2	704	692	98.3	0	0.0	12	1.7	0	0.0
SNP 25	243	1	193	0	0.0	5	2.6	0	0.0	188	97.4	0.8562
SNP 25		2	704	1	0.2	20	2.8	0	0.0	683	97.0
SNP 26	248	1	193	0	0.0	193	100.0	0	0.0	0	0.0	0.0959
SNP 26		2	704	0	0.0	694	98.6	0	0.0	10	1.4
SNP 27	249	1	193	0	0.0	3	1.6	0	0.0	190	98.4	0.1816
SNP 27		2	704	0	0.0	24	3.4	0	0.0	680	96.6
SNP 28	256	1	193	0	0.0	190	98.4	0	0.0	3	1.6	0.8854
SNP 28		2	704	0	0.0	692	98.3	0	0.0	12	1.7
SNP 29	257	1	193	2	1.0	191	99.0	0	0.0	0	0.0	0.1126
SNP 29		2	704	27	3.8	675	95.9	0	0.0	2	0.3
SNP 30	260	1	193	0	0.0	186	96.4	0	0.0	7	3.6	0.8238
SNP 30		2	704	0	0.0	676	96.0	0	0.0	28	4.0
SNP 31	261	1	192	0	0.0	176	91.7	0	0.0	16	8.3	0.5384
SNP 31		2	704	0	0.0	635	90.2	0	0.0	69	9.8
SNP 32	266	1	193	7	3.6	180	93.3	1	0.5	5	2.6	0.7676
SNP 32		2	704	17	2.4	659	93.6	5	0.7	23	3.3
SNP 33	272	1	193	193	100.0	0	0.0	0	0.0	0	0.0	0.1144
SNP 33		2	704	695	98.7	0	0.0	9	1.3	0	0.0
SNP 34	274	1	193	6	3.1	0	0.0	187	96.9	0	0.0	0.0294
SNP 34		2	704	7	1.0	0	0.0	697	99.0	0	0.0
SNP 35	278	1	193	0	0.0	188	97.4	0	0.0	5	2.6	0.0238
SNP 35		2	704	0	0.0	655	93.0	0	0.0	49	7.0
SNP 36	290	1	193	0	0.0	183	94.8	0	0.0	10	5.2	0.5345
SNP 36		2	704	0	0.0	659	93.6	0	0.0	45	6.4
SNP 37	291	1	193	0	0.0	187	96.9	0	0.0	6	3.1	0.7000
SNP 37		2	704	0	0.0	687	97.6	1	0.1	16	2.3
SNP 38	295	1	193	0	0.0	187	96.9	0	0.0	6	3.1	0.8371
SNP 38		2	704	0	0.0	680	96.6	0	0.0	24	3.4
SNP 39	297	1	193	0	0.0	16	8.3	0	0.0	177	91.7	0.6743
SNP 39		2	704	0	0.0	52	7.4	0	0.0	652	92.6
SNP 40	298	1	193	0	0.0	22	11.4	0	0.0	171	88.6	0.9238
SNP 40		2	704	0	0.0	82	11.6	0	0.0	622	88.4
SNP 41	304	1	193	0	0.0	37	19.2	0	0.0	156	80.8	0.4616
SNP 41		2	704	0	0.0	119	16.9	0	0.0	585	83.1
SNP 42	309	1	193	191	99.0	0	0.0	2	1.0	0	0.0	0.5070
SNP 42		2	704	692	98.3	0	0.0	12	1.7	0	0.0
SNP 43	311	1	193	0	0.0	26	13.5	0	0.0	167	86.5	0.9656
SNP 43		2	704	0	0.0	94	13.4	0	0.0	610	86.6
SNP 44	316	1	193	190	98.4	0	0.0	3	1.6	0	0.0	0.6951
SNP 44		2	704	690	98.0	0	0.0	14	2.0	0	0.0
SNP 45	319	1	193	23	11.9	0	0.0	170	88.1	0	0.0	0.4131
SNP 45		2	704	100	14.2	0	0.0	604	85.8	0	0.0
SNP 46	324	1	193	0	0.0	5	2.6	0	0.0	188	97.4	0.9790
SNP 46		2	704	0	0.0	18	2.6	0	0.0	686	97.4
SNP 47	327	1	193	0	0.0	186	96.4	0	0.0	7	3.6	0.8932
SNP 47		2	704	0	0.0	677	96.2	0	0.0	27	3.8
SNP 48	335	1	193	188	97.4	0	0.0	5	2.6	0	0.0	0.4238
SNP 48		2	704	692	98.3	0	0.0	12	1.7	0	0.0
SNP 49	355	1	193	0	0.0	190	98.4	0	0.0	3	1.6	0.3165
SNP 49		2	704	0	0.0	684	97.2	0	0.0	20	2.8
SNP 50	356	1	193	0	0.0	2	1.0	0	0.0	191	99.0	0.5879
SNP 50		2	704	0	0.0	11	1.6	0	0.0	693	98.4
SNP 51	357	1	193	0	0.0	2	1.0	0	0.0	191	99.0	0.3759
SNP 51		2	704	0	0.0	14	2.0	0	0.0	690	98.0
SNP 52	362	1	193	0	0.0	58	30.1	0	0.0	135	69.9	0.1910
SNP 52		2	704	0	0.0	247	35.1	0	0.0	457	64.9
SNP 53	390	1	193	4	2.1	0	0.0	189	97.9	0	0.0	0.3035
SNP 53		2	704	25	3.6	0	0.0	679	96.4	0	0.0
SNP 54	399	1	193	188	97.4	0	0.0	5	2.6	0	0.0	0.6068
SNP 54		2	704	690	98.0	0	0.0	14	2.0	0	0.0
SNP 55	463	1	193	188	97.4	0	0.0	5	2.6	0	0.0	0.0125
SNP 55		2	704	700	99.4	0	0.0	4	0.6	0	0.0
SNP 56	519	1	193	0	0.0	119	61.7	0	0.0	74	38.3	0.0224
SNP 56		2	704	0	0.0	369	52.4	0	0.0	335	47.6
SNP 57	662	1	193	190	98.4	0	0.0	3	1.6	0	0.0	0.6951
SNP 57		2	704	690	98.0	0	0.0	14	2.0	0	0.0
SNP 58	672	1	193	3	1.6	0	0.0	190	98.4	0	0.0	0.6130
SNP 58		2	704	15	2.1	0	0.0	689	97.9	0	0.0
SNP 59	715	1	193	2	1.0	24	12.4	0	0.0	167	86.5	0.6254
SNP 59		2	704	9	1.3	71	10.1	0	0.0	624	88.6
SNP 60	719	1	193	0	0.0	154	79.8	0	0.0	39	20.2	0.2680
SNP 60		2	704	0	0.0	535	76.0	0	0.0	169	24.0
SNP 61	720	1	193	0	0.0	190	98.4	0	0.0	3	1.6	0.9936
SNP 61		2	704	0	0.0	693	98.4	0	0.0	11	1.6
SNP 62	721	1	193	0	0.0	33	17.1	0	0.0	160	82.9	0.0642
SNP 62		2	703	0	0.0	164	23.3	0	0.0	539	76.7
SNP 63	722	1	193	188	97.4	0	0.0	5	2.6	0	0.0	0.6068
SNP 63		2	704	690	98.0	0	0.0	14	2.0	0	0.0
SNP 64	754	1	193	14	7.3	0	0.0	179	92.7	0	0.0	0.0000
SNP 64		2	704	11	1.6	0	0.0	693	98.4	0	0.0
SNP 65	758	1	193	184	95.3	0	0.0	9	4.7	0	0.0	0.0373
SNP 65		2	704	690	98.0	0	0.0	14	2.0	0	0.0
SNP 66	763	1	193	0	0.0	190	98.5	0	0.0	3	1.5	0.3859
SNP 66		2	704	0	0.0	698	99.2	0	0.0	6	0.8
SNP 67	764	1	193	0	0.0	14	7.3	0	0.0	179	92.7	0.2509
SNP 67		2	704	0	0.0	36	5.1	0	0.0	668	94.9
SNP 68	768	1	193	0	0.0	28	14.5	0	0.0	165	85.5	0.4287
SNP 68		2	704	0	0.0	87	12.4	0	0.0	617	87.6
SNP 69	769	1	193	191	99.0	0	0.0	2	1.0	0	0.0	0.7866
SNP 69		2	704	695	98.7	0	0.0	9	1.3	0	0.0
SNP 70	773	1	193	0	0.0	10	5.2	0	0.0	183	94.8	0.3440
SNP 70		2	704	0	0.0	50	7.1	0	0.0	654	92.9
SNP 71	776	1	193	11	5.7	0	0.0	182	94.3	0	0.0	0.5786
SNP 71		2	704	48	6.8	0	0.0	656	93.2	0	0.0
SNP 72	779	1	193	185	95.9	0	0.0	8	4.1	0	0.0	0.5541
SNP 72		2	704	681	96.7	0	0.0	23	3.3	0	0.0
SNP 73	786	1	193	0	0.0	2	1.0	0	0.0	191	99.0	0.9587
SNP 73		2	704	0	0.0	7	1.0	0	0.0	697	99.0
SNP 74	803	1	193	189	97.9	0	0.0	4	2.1	0	0.0	0.0925
SNP 74		2	704	699	99.3	0	0.0	5	0.7	0	0.0
SNP 75	804	1	193	184	95.3	0	0.0	9	4.7	0	0.0	0.6317
SNP 75		2	704	665	94.5	0	0.0	39	5.5	0	0.0
SNP 76	885	1	193	0	0.0	4	2.1	0	0.0	189	97.9	0.8384
SNP 76		2	704	0	0.0	13	1.8	0	0.0	691	98.2
SNP 77	1019	1	193	0	0.0	188	97.4	0	0.0	5	2.6	0.2883
SNP 77		2	704	0	0.0	674	95.7	0	0.0	30	4.3
